# Supplementary material for: A Green and Innovative Waste Valorization Approach for Extraction of Flavonoids from Grapefruit Peels by Microwave-Assisted Pressurized CO2-H2O Extraction
Source: Plants (Basel). 2025 Nov 7;14(22):3410. doi: 10.3390/plants14223410 (PMC12655522; doi:10.3390/plants14223410)
Supplement: Supplementary file 1 [file plants-14-03410-s001.zip]

Archive with 1 entries (1 files):
- plants-3898743-supplementary.pdf
